# Supplementary material for: Assessing the Influence of Proton Pump Inhibitors on Clinical Outcomes in Hormone Receptor-Positive Metastatic Breast Cancer Patients Receiving CDK4/6 Inhibitors: Evidence from a Ribociclib-Dominant Cohort
Source: Medicina (Kaunas). 2025 Oct 31;61(11):1960. doi: 10.3390/medicina61111960 (PMC12654086; doi:10.3390/medicina61111960)
Supplement: Supplementary file 1 [file medicina-61-01960-s001.zip]

Archive with 1 entries (1 files):
- medicina-3898432-supplementary.pdf
